# Supplementary material for: Epithelial-mesenchymal transition induction is associated with augmented glucose uptake and lactate production in pancreatic ductal adenocarcinoma
Source: Cancer Metab. 2016 Oct 17;4:19. doi: 10.1186/s40170-016-0160-x (PMC5066287; doi:10.1186/s40170-016-0160-x)
Supplement: Additional file 4: — OpenFLUX model for extracellular metabolites. (XLSX 12 kb) [file 40170_2016_160_MOESM4_ESM.xlsx]

## Sheet: Sheet1
OpenFLUX model for extracellular metabolites
RxnID	rxnEq	rxnCTrans	rates	rxnType	basis	deviation
R01	GLC_in = G6P	abcdef = abcdef		F	100
R02	PYR = PYR_out	abc = abc		FR
R03	PYR_in = PYR	abc = abc		R	X
R04	LAC = LAC_out	abc = abc		FR
R05	LAC_in = LAC	abc = abc		R	X
R06	PYR = LAC	abc = abc		FR
R07	LAC = PYR	abc = abc		R	X
R08	G6P = G3P + G3P	abcdef = cba + def		F
R09	G3P = PYR	abc = abc		F
R10	PYR_ng = PYR	abc = abc		F	X
R11	PYR = PYR_b	abc = abc		F	X
##	excludedMetabolites
#	GLC_in
#	PYR_in
#	LAC_in
#	PYR_out
#	LAC_out
#	PYR_ng
#	PYR_b
##	simulatedMDVs
#	LAC_out#111
#	PYR_out#111
##	inputSubstrates
#	GLC_in
#	PYR_in
#	LAC_in
#	PYR_ng
OpenFLUX model for intracellular metabolites
RxnID	rxnEq	rxnCTrans	rates	rxnType	basis	deviation
R01	GLC_in = G6P	abcdef = abcdef		F	100
R02	PYR_ng = PYRc	abc = abc		F	X
R03	GLN_in = AKG	abcde = abcde		F	X
R04	LAC = LAC_out	abc = abc		F	X
R05	PYRm = ALA_out	abc = abc		F	X
R06	G6P = G3P + G3P	abcdef = cba + def		F
R07	G3P = PYRc	abc = abc		F
R08	PYRc = LAC	abc = abc		FR
R09	LAC = PYRc	abc = abc		R	X
R10	PYRc = PYRm	abc = abc		FR
R11	PYRm = PYRc	abc = abc		R	X
R12	PYRm = ACCOA + CO2	abc = bc + a		F
R13	MALOAA = PYRm + CO2	abcd = abc + d		FR
R14	PYRm + CO2 = MALOAA	abc + d = abcd		R	X
R15	MALOAA = PYRc + CO2	abcd = abc + d		F	X
R16	ACCOA + MALOAA = CIT	ab + cdef = fedbac		F
R17	CIT = ACCOA_out + MALOAA	fedbac = ab + cdef		F	X
R18	CIT = AKG + CO2	abcdef = abcde + f		FR
R19	AKG + CO2 = CIT	abcde + f = abcdef		R	X
R20	AKG = 0.5 SUCC + 0.5 SUCC + CO2	abcde = 0.5 bcde + 0.5 edcb + a		F
R21	SUCC = MALOAA	abcd = abcd		F
R22	CO2 = CO2_out	a = a		F
##	excludedMetabolites
#	GLC_in
#	GLN_in
#	PYR_ng
#	LAC_out
#	ALA_out
#	CO2_out
#	ACCOA_out
##	simulatedMDVs
#	PYRc#111
#	PYRm#111
#	LAC#111
#	AKG#11111
#	MALOAA#1111
#	CIT#111111
##	inputSubstrates
#	GLC_in
#	PYR_ng
#	GLN_in
